# Supplementary material for: Native Agarose Gels and Contact Blotting as Means to Optimize the Protocols for the Formation of Antigen–Ligand Complexes
Source: Bioengineering (Basel). 2023 Sep 22;10(10):1111. doi: 10.3390/bioengineering10101111 (PMC10604731; doi:10.3390/bioengineering10101111)
Supplement: Supplementary file 1 [file bioengineering-10-01111-s001.zip]

Archive with 1 entries (1 files):
- bioengineering-2589526-supplementary.pdf
